# Supplementary material for: Using King Vision video laryngoscope with a channeled blade prolongs time for tracheal intubation in different training levels, compared to non-channeled blade
Source: PLoS One. 2017 Aug 31;12(8):e0183382. doi: 10.1371/journal.pone.0183382 (PMC5578637; doi:10.1371/journal.pone.0183382)
Supplement: S3 File — (XLS) [file pone.0183382.s003.xls]

## Sheet: Blatt1
King Vision Study - non-channeled blade
		Pat.-ID	Age	Status	Clin Exp	VL Exp	T-View	T-Place	T-Vent	C&L	POGO	Assessment	Surgery	Blade	Gender	specifics
		2	23	1	120	4	7.6	20.2	28.1	1	90	1	ND selektive	1	1
		5	67	1	6	3	9	37	53	1	100	2	NNH	1	2
		8	64	1	17	4	27	95	100	1	80	3	SOP	1	2
		11	47	1	13	3	8.5	50	58	1	100	1	SOP	1	1
		13	61	1	5	2	27	57	64	1	100	2	Cochleaimpl	1	2
		19	66	2	180	4	4	6	12	1	100	2	NNH	1	2
		17	36	1	15	4	7	20	28	1	100	1	NNH	1	1
		22	47	1	5	1	18.5	45	59	1	100	2	NNH	1	1
		25	27	1	7	2	5	12	15	1	100	5	TE	1	1
		21	50	2	96	4	10	99	104	1	100	4	Parotis	1	1
		24	50	1	6	2	6	8	15	1	100	1	SOP	1	1
		26	70	2	30	4	6	12	20	1	100	2	NNH	1	2
		34	33	1	6	2	7	20	42	1	100	2	Pansinus	1	2
		36	36	1	6	3	9	26	36	1	100	2	Parotis	1	2
		35	44	1	17	3	10	49	58	1	80	2	SOP	1	2
		41	89	2	96	4	3	13	16	1	100	1	Tympanoplastik	1	1
		39	42	1	13	4	5	12	24	1	100	1	SOP	1	2
		48	25	2	168	4	6	14	24	1	100	1	SOP	1	2
		47	31	2	120	4	17	38	45	1	100	2	SOP	1	1
		45	70	2	200	4	10	24	38	1	100	2	Concho	1	2
		43	42	1	17	2	11	38	52	1	100	1	Parotis	1	1
		44	23	1	13	2	13	49	70	1	100	3	Tympanoplastik	1	1
		51	26	1	14	4	9	31	45	1	100	2	NNH	1	2

## Sheet: Blatt2
King Vision Study - channeled blade
		Pat.-ID	Age	Status	Clin Exp	VL Exp	T-View	T-Place	T-Vent	C&L	POGO	Assessment	Surgery	Blade	Gender	specifics
		1	53	2	84	4	11	18	22	1	100	2	Parotektomie	2	1
		3	34	2	180	2	18	67	78	1	100	4	NNH	2	1
		4	49	1	12	3	30	45	49	1	100	3	SOP	2	2
		9	51	1	42	3	40	54	59	1	100	5	Tympanoplastik	2	1
		10	32	1	17	4	43	78	98	1	100	3	NNH	2	2
		12	28	1	13	3	24	49	54	1	100	3	SOP	2	1
		14	72	1	48	4	8	14	19	1	100	2	NNH	2	2
		15	58	1	13	4	30	46	51	2	20	3	SOP	2	1
		16	67	1	5	2	53	102	118	1	100	4	AN	2	2
		18	20	1	2	2	27	38	41	1	80	3	NNH	2	1
		20	58	1	13	4	7	14	19	1	100	1	Orbitadekompression	2	2
		28	48	1	23	4	7	14	21	1	100	2	TE	2	1
		27	31	1	6	2	31	51	54	1	100	2	VSB	2	2
		29	58	1	12	2	27	37	41	1	100	1	NNH	2	1
		33	47	2	96	4	3	10	15	1	100	1	Concho	2	1
		32	50	1	6	2	17	28	28	1	90	3	NNH	2	2
		46	67	1	12	3	36	46	46	1	80	2	SOP	2	2
		30	32	2	42	4	28	44	44	1	100	3	Orbitadekompression	2	2
		45	27	1	30	4	10	24	38	1	100	2	SOP	2	2
		50	47	1	14	4	62	75	81	1	100	2	NNH	2	1
		42	35	1	6	3	19	62	68	1	100	3	SRP	2	1
		49	25	1	84	4	12	18	25	1	100	1	SOP	2	2
		52	33	2	180	4	10	29	40	1	90	3	NNH	2	1

## Sheet: Blatt3
Legend
Gender	1=male	2=female
Status	1=resident	2=specialist
VL Exp	1=<10	2=<25	3=<50	4=<100
Blade	1=control	2=channeled
